# Supplementary material for: Predictors for Improvement of Global Functioning in Patients with Axial Spondyloarthritis
Source: J Clin Med. 2025 Jun 24;14(13):4474. doi: 10.3390/jcm14134474 (PMC12249854; doi:10.3390/jcm14134474)
Supplement: Supplementary file 1 [file jcm-14-04474-s001.zip]

Archive with 1 entries (1 files):
- jcm-3676557-supplementary.pdf
